# Supplementary material for: The Organoid Decade: Leveraging 3D Patient-Derived Organoids to Bridge the Translational Gap in Triple-Negative Breast Cancer: A Systematic Review
Source: Cells. 2026 May 18;15(10):922. doi: 10.3390/cells15100922 (PMC13204940; doi:10.3390/cells15100922)
Supplement: Supplementary file 1 [file cells-15-00922-s001.zip]

Archive with 1 entries (1 files):
- cells-4315411-supplementary.pdf
